# Supplementary material for: Antibacterial activity of human defensins against Staphylococcus aureus and Escherichia coli
Source: PeerJ. 2020 Nov 25;8:e10455. doi: 10.7717/peerj.10455 (PMC7698690; doi:10.7717/peerj.10455)
Supplement: Supplemental Information 1 [file peerj-08-10455-s001.xlsx]

## Sheet: S. aureus 
Bacterial isolates	Median MIC (mg/L)							No growth in combination (median) (mg/L)					FICI
	HNP-1	hBD-1	hBD-3	RIF	HNP-1	RIF	hBD-1	RIF	hBD-3	RIF		HNP-1 + RIF	hBD-1 + RIF	hBD-3 + RIF
SA-1	8	4	4	0.004	2	0.001	2	0.004	1	0.001		0.5	1.5	0.5			No interaction
SA-2	4	8	0.5	0.004	1	0.001	4	0.002	0.125	0.001		0.5	1	0.5
SA-3	8	16	8	0.008	1	0.002	4	0.004	1	0.002		0.375	0.75	0.375			Synergy
SA-4	4	2	0.5	0.004	1	0.002	1	0.001	0.0625	0.003		0.75	0.75	0.875
SA-5	4	4	1	0.008	0.5	0.002	1	0.002	0.25	0.002		0.375	0.5	0.5			Antagonism
SA-6	0.5	1	1	0.004	0.0625	0.002	0.5	0.004	0.25	0.001		0.625	1.5	0.5
SA-7	2	4	0.5	0.004	0.5	0.001	4	0.001	0.125	0.001		0.5	1.25	0.5
SA-8	4	8	1	0.008	1	0.002	2	0.004	0.125	0.002		0.5	0.75	0.375		NB!!!	In cases where values were not calculated the MIC was more than 64 mg/L
SA-9*	0.5	4	0.5	0.016	0.0625	0.004	2	0.004	0.0625	0.008		0.375	0.75	0.625
SA-10*	0.5	8	1	0.016	0.125	0.004	4	0.002	0.25	0.004		0.5	0.625	0.5
SA-11*	4	2	4	0.016	0.5	0.004	2	0.004	0.25	0.004		0.375	1.25	0.3125
SA-12*	2	16	8	0.016	0.0625	0.002	8	0.004	1	0.004		0.15625	0.75	0.375
SA-13*	2	4	4	0.008	0.25	0.003	1	0.002	1	0.002		0.5	0.5	0.5
SA-14*	8	4	1	0.008	2	0.002	1	0.002	0.125	0.002		0.5	0.5	0.375
SA-15*	4	8	0.5	0.008	0.25	0.002	4	0.002	0.0625	0.001		0.3125	0.75	0.25
SA-16*	4	16	0.5	0.004	0.125	0.001	2	0.002	0.125	0.001		0.28125	0.625	0.5
SA-17*	16	2	1	0.008	2	0.002	0.5	0.004	0.25	0.001		0.375	0.75	0.375
SA-18*	4	2	0.5	0.004	1	0.001	0.5	0.004	0.125	0.001		0.5	1.25	0.5
SA-19*	1	2	0.5	0.004	0.125	0.002	0.125	0.004	0.0625	0.001		0.625	1.0625	0.375
SA-20*	4	16	0.5	0.032	0.0625	0.008	2	0.032	0.0625	0.008		0.265625	1.125	0.375
SA-21*	4	8	1	0.016	0.5	0.004	4	0.016	0.5	0.004		0.375	1.5	0.75
SA-22*	16	4	4	0.016	1	0.003	1	0.016	1	0.004		0.25	1.25	0.5
SA-23*	4	16	0.5	0.004	1	0.001	4	0.004	0.125	0.001		0.5	1.25	0.5
SA-24*	16	8	0.5	0.032	4	0.008	1	0.016	0.0625	0.008		0.5	0.625	0.375
SA-25*	4	8	1	0.008	1	0.002	1	0.008	0.25	0.001		0.5	1.125	0.375
SA-26*	16	8	4	0.016	4	0.001	4	0.016	1	0.002		0.3125	1.5	0.375
SA-27*	4	16	2	0.032	0.5	0.008	4	0.016	0.5	0.008		0.375	0.75	0.5
Median	4	8	1	0.008	0.5	0.002	2	0.004	0.25	0.002		0.5	0.75	0.5
Mean	5.5	7.37037	1.90741	0.0114074	0.949074	0.00277778	2.39352	0.00666667	0.361111	0.00288889		0.433449	0.960648	0.465278
Is Distribution Normal (by Shapiro-Wilk test)?	Not normal	Not normal	Not normal	Not normal								normally distributed	Not normal	Not normal
Quartile-1	2	4	0.5	0.004								0.375	0.75	0.375
Quartile-3	8	8	4	0.016								0.5	1.25	0.5
IQR	6	4	3.5	0.012								0.125	0.5	0.125
	Below are the results of individual measurements of the minimum inhibitory concentrations of each of the substances in three separate experiments.
	And also the results of measuring the antimicrobial activity of the combined effect of the substances are presented - also in three separate experiments.
Bacterial isolates	MIC individual values in three independent replicates (mg/L)												No growth in combination (three independent replicates) (mg/L)
	HNP-1	HNP-1	HNP-1	hBD-1	hBD-1	hBD-1	hBD-3	hBD-3	hBD-3	RIF	RIF	RIF	HNP-1	RIF	HNP-1	RIF	HNP-1	RIF	hBD-1	RIF	hBD-1	RIF	hBD-1	RIF	hBD-3	RIF	hBD-3	RIF	hBD-3	RIF
SA-1	8	8	8	2	4	4	4	4	4	0.008	0.004	0.004	2	0.001	1	0.001	2	0.001	2	0.004	2	0.004	2	0.004	1	0.001	1	0.001	2	0.001
SA-2	4	4	8	8	8	8	1	0.5	0.5	0.004	0.004	0.004	1	0.001	1	0.001	2	0.001	8	0.002	4	0.002	4	0.002	0.125	0.001	0.125	0.001	0.125	0.001
SA-3	4	8	8	16	16	16	8	8	4	0.008	0.008	0.008	0.5	0.002	1	0.002	1	0.002	4	0.004	4	0.004	4	0.004	1	0.002	1	0.002	1	0.002
SA-4	8	4	4	1	2	2	0.5	0.5	0.5	0.004	0.004	0.004	2	0.002	1	0.002	1	0.002	1	0.001	1	0.001	1	0.001	0.0625	0.003	0.0625	0.003	0.0625	0.003
SA-5	2	4	4	4	4	2	1	0.5	1	0.008	0.008	0.008	0.5	0.002	0.5	0.002	0.5	0.002	1	0.002	1	0.002	1	0.002	0.25	0.002	0.25	0.002	0.25	0.002
SA-6	1	0.5	0.5	1	2	1	1	1	1	0.004	0.004	0.004	0.0625	0.002	0.0625	0.002	0.0625	0.002	0.5	0.004	0.5	0.004	0.5	0.004	0.25	0.001	0.25	0.001	0.25	0.001
SA-7	2	1	2	4	2	4	0.5	1	0.5	0.004	0.004	0.004	0.5	0.001	0.5	0.001	0.5	0.001	4	0.001	4	0.001	4	0.001	0.125	0.001	0.125	0.001	0.125	0.001
SA-8	4	4	4	8	16	8	1	1	1	0.008	0.008	0.008	1	0.002	1	0.002	1	0.002	4	0.004	2	0.004	2	0.004	0.125	0.002	0.125	0.002	0.125	0.002
SA-9*	1	0.5	0.5	4	1	4	0.5	0.5	0.5	0.016	0.016	0.016	0.0625	0.004	0.0625	0.004	0.0625	0.004	2	0.004	2	0.004	2	0.004	0.0625	0.008	0.0625	0.008	0.0625	0.008
SA-10*	0.5	1	0.5	8	4	8	1	2	1	0.016	0.016	0.016	0.125	0.004	0.125	0.004	0.125	0.004	4	0.002	4	0.002	4	0.002	0.25	0.004	0.25	0.004	0.25	0.004
SA-11*	2	4	4	2	1	2	4	2	4	0.016	0.016	0.016	0.5	0.004	0.5	0.004	0.5	0.004	2	0.004	2	0.004	2	0.004	0.25	0.004	0.25	0.004	0.25	0.004
SA-12*	4	2	2	16	16	16	8	8	8	0.016	0.016	0.016	0.0625	0.002	0.0625	0.002	0.0625	0.002	8	0.004	8	0.004	8	0.004	1	0.004	2	0.004	1	0.004
SA-13*	1	2	2	4	2	4	4	4	4	0.008	0.008	0.008	0.25	0.003	0.25	0.003	0.25	0.003	1	0.002	1	0.002	1	0.002	1	0.002	1	0.002	1	0.002
SA-14*	4	8	8	4	4	4	1	1	1	0.008	0.008	0.004	2	0.002	2	0.002	1	0.002	1	0.002	1	0.002	1	0.002	0.125	0.002	0.125	0.002	0.125	0.002
SA-15*	8	4	4	4	8	8	1	0.5	0.5	0.008	0.008	0.008	0.25	0.002	0.25	0.002	0.25	0.002	4	0.002	4	0.002	4	0.002	0.0625	0.001	0.0625	0.001	0.0625	0.001
SA-16*	1	4	4	16	16	8	0.5	0.5	0.5	0.004	0.004	0.004	0.125	0.001	0.125	0.001	0.125	0.001	2	0.002	2	0.002	1	0.002	0.125	0.001	0.125	0.001	0.125	0.001
SA-17*	8	16	16	1	2	2	1	1	0.5	0.008	0.008	0.008	2	0.002	2	0.002	2	0.002	0.5	0.004	0.5	0.004	0.5	0.004	0.25	0.001	0.25	0.001	0.25	0.001
SA-18*	2	4	4	2	2	4	0.5	0.5	0.5	0.004	0.004	0.008	1	0.001	1	0.001	1	0.001	0.5	0.004	0.5	0.004	0.5	0.004	0.125	0.001	0.125	0.001	0.125	0.001
SA-19*	2	1	1	2	2	2	0.5	1	0.5	0.004	0.004	0.004	0.125	0.002	0.125	0.002	0.125	0.002	0.125	0.004	0.125	0.004	0.125	0.004	0.0625	0.001	0.0625	0.001	0.0625	0.001
SA-20*	4	4	2	16	16	16	0.5	0.5	0.5	0.032	0.032	0.032	0.0625	0.008	0.0625	0.008	0.0625	0.008	2	0.032	2	0.032	2	0.032	0.0625	0.008	0.0625	0.008	0.0625	0.008
SA-21*	4	2	4	8	4	8	0.5	1	1	0.016	0.016	0.016	0.5	0.004	0.5	0.004	0.5	0.004	2	0.016	4	0.016	4	0.016	0.5	0.004	0.5	0.004	0.5	0.004
SA-22*	16	16	8	4	4	4	2	4	4	0.016	0.016	0.016	2	0.003	1	0.003	1	0.003	1	0.016	1	0.016	1	0.016	0.5	0.004	1	0.004	1	0.004
SA-23*	4	1	4	8	16	16	0.5	0.5	0.5	0.004	0.004	0.004	1	0.001	1	0.001	1	0.001	4	0.004	4	0.004	4	0.004	0.125	0.001	0.125	0.001	0.125	0.001
SA-24*	16	16	16	8	4	8	0.5	1	0.5	0.032	0.032	0.032	4	0.008	4	0.008	4	0.008	1	0.016	1	0.016	1	0.016	0.0625	0.008	0.0625	0.008	0.0625	0.008
SA-25*	4	2	4	8	8	4	1	1	1	0.008	0.008	0.008	1	0.002	1	0.002	1	0.002	1	0.008	1	0.008	1	0.008	0.25	0.001	0.25	0.001	0.25	0.001
SA-26*	16	16	16	8	4	8	4	2	4	0.016	0.016	0.016	8	0.001	4	0.001	4	0.001	4	0.016	4	0.016	8	0.016	0.5	0.002	1	0.002	1	0.002
SA-27*	4	2	4	8	16	16	2	1	2	0.032	0.032	0.032	0.5	0.008	0.5	0.008	0.5	0.008	4	0.016	4	0.016	4	0.016	0.5	0.008	0.5	0.008	0.5	0.008

## Sheet: E. coli 
Bacterial isolates	Median MIC (mg/L)							No growth in combination (mg/L)					FICI
	HNP-1	hBD-1	hBD-3	AMN	HNP-1	AMN	hBD-1	AMN	hBD-3	AMN		HNP-1 + AMN	hBD-1 + AMN	hBD-3 + AMN
EC-1	32	#NUM!	8	4	8	1	#NUM!	4	2	1		0.5	#NUM!	0.5			No interaction
EC-2	16	#NUM!	4	2	4	0.25	#NUM!	2	0.5	0.5		0.375	#NUM!	0.375
EC-3	32	#NUM!	4	4	4	0.5	#NUM!	4	1	1		0.25	#NUM!	0.5			Synergy
EC-4	16	#NUM!	4	4	2	1	#NUM!	4	1	1		0.375	#NUM!	0.5
EC-5	8	16	0.5	4	1	1	8	2	0.125	2		0.375	1	0.75			Antagonism
EC-6	4	32	1	1	1	0.5	16	0.5	0.25	0.125		0.75	1	0.375
EC-7	4	#NUM!	4	4	0.5	1	#NUM!	4	1	1		0.375	#NUM!	0.5		NB!!!	In cases where values were not calculated the MIC was more than 64 mg/L
EC-8	16	32	8	4	4	1	16	4	2	1		0.5	1.5	0.5
EC-9	8	32	16	4	1	1	8	2	2	1		0.375	0.75	0.375
EC-10	32	8	8	4	8	1	2	0.5	2	1		0.5	0.375	0.5
EC-11	32	16	4	2	8	1	4	1	1	0.25		0.75	0.75	0.375
EC-12	32	#NUM!	2	1	8	0.25	#NUM!	1	0.5	0.25		0.5	#NUM!	0.5
EC-13	8	8	1	2	1	1	4	1	0.25	1		0.625	1	0.75
EC-14	4	32	2	4	1	0.5	8	2	0.5	1		0.375	0.75	0.5
EC-15	2	#NUM!	4	4	0.5	1	#NUM!	4	1	1		0.5	#NUM!	0.5
EC-16	4	32	8	2	1	0.5	16	1	2	0.5		0.5	1	0.5
EC-17	4	16	4	4	0.5	0.5	16	2	1	1		0.25	1.5	0.5
EC-18	8	8	8	2	2	0.5	8	2	2	0.5		0.5	2	0.5
EC-19	16	32	8	1	2	0.25	16	1	1	0.25		0.375	1.5	0.375
EC-20	32	32	4	1	8	0.25	16	1	1	0.25		0.5	1.5	0.5
EC-21	32	#NUM!	8	2	4	0.5	#NUM!	2	2	0.5		0.375	#NUM!	0.5
EC-22	16	32	8	4	2	0.5	16	4	2	0.5		0.25	1.5	0.375
EC-23	8	#NUM!	8	1	2	0.125	#NUM!	1	2	0.25		0.375	#NUM!	0.5
EC-24	4	#NUM!	8	2	1	0.125	#NUM!	2	1	0.5		0.3125	#NUM!	0.375
Median	12	32	4	3	2	0.5	12	2	1	0.75		0.375	1	0.5
Mean	15.4167	23.4286	5.60417	2.79167	3.10417	0.635417	11	2.16667	1.21354	0.723958		0.440104	1.15179	0.484375
Is Distribution Normal (by Shapiro-Wilk test)?	Not normal	Not normal	Not normal	Not normal								Not normal	normally distributed	Not normal
Quartile-1	4	#NUM!	4	2								0.375	0.75	0.375
Quartile-3	32	#NUM!	8	4								0.5	1.5	0.5
IQR	28	#NUM!	4	2								0.125	0.75	0.125
	Below are the results of individual measurements of the minimum inhibitory concentrations of each of the substances in three separate experiments.
	And also the results of measuring the antimicrobial activity of the combined effect of the substances are presented - also in three separate experiments.
Bacterial isolates	MIC individual values in three independent replicates (mg/L)												No growth in combination (three independent replicates) (mg/L)
	HNP-1	HNP-1	HNP-1	hBD-1	hBD-1	hBD-1	hBD-3	hBD-3	hBD-3	AMN	AMN	AMN	HNP-1	AMN	HNP-1	AMN	HNP-1	AMN	hBD-1	AMN	hBD-1	AMN	hBD-1	AMN	hBD-3	AMN	hBD-3	AMN	hBD-3	AMN
EC-1	32	32	16	>64	>64	>64	4	8	8	2	4	4	8	1	8	1	4	1	>64	2	>64	4	>64	4	1	0.5	2	1	2	1
EC-2	16	32	16	>64	>64	>64	2	4	4	2	2	2	4	0.25	8	0.25	4	0.25	>64	2	>64	2	>64	2	0.25	0.5	0.5	0.5	0.5	0.5
EC-3	32	32	32	>64	>64	>64	4	4	4	4	4	4	4	0.5	4	0.5	4	0.5	>64	4	>64	4	>64	4	1	1	1	1	1	1
EC-4	16	16	16	>64	>64	>64	4	4	4	4	4	4	2	1	2	1	2	1	>64	4	>64	4	>64	4	1	1	1	1	1	1
EC-5	8	8	8	16	32	16	0.5	1	0.5	4	4	4	1	1	1	1	1	1	8	2	16	2	8	2	0.125	2	0.125	2	0.125	2
EC-6	4	2	4	32	32	32	1	1	1	1	1	1	1	0.5	0.5	0.5	1	0.5	16	0.5	16	0.5	16	0.5	0.25	0.125	0.25	0.125	0.25	0.125
EC-7	4	4	4	>64	>64	>64	4	4	4	2	4	4	0.5	1	0.5	1	0.5	1	>64	4	>64	4	>64	4	1	1	1	1	1	1
EC-8	16	32	16	32	16	32	4	8	8	4	4	4	4	1	4	1	4	1	16	4	8	4	16	4	2	1	2	1	2	1
EC-9	8	8	8	32	32	32	8	16	16	4	4	4	1	1	1	1	1	1	8	2	8	2	8	2	2	1	2	1	2	1
EC-10	32	32	32	8	8	8	8	8	8	4	4	2	8	1	8	1	8	1	2	0.5	2	0.5	2	0.5	2	1	2	1	2	1
EC-11	32	16	32	8	16	16	4	4	8	2	2	2	8	1	16	1	8	1	2	1	4	1	4	1	1	0.25	1	0.25	1	0.25
EC-12	32	32	32	>64	>64	>64	1	2	2	1	1	1	8	0.25	8	0.25	8	0.25	>64	1	>64	1	>64	1	0.5	0.25	0.5	0.25	0.5	0.25
EC-13	8	8	8	4	8	8	1	1	1	2	1	2	1	1	1	1	1	1	2	1	4	1	4	1	0.25	2	0.25	1	0.25	1
EC-14	4	4	4	32	32	32	2	4	2	4	4	4	1	0.5	1	0.5	1	0.5	8	2	8	2	8	2	0.5	0.5	0.5	1	0.5	1
EC-15	2	4	2	>64	>64	>64	4	4	4	4	4	4	0.5	1	0.5	1	0.5	1	>64	4	>64	4	>64	4	1	1	1	1	1	1
EC-16	4	4	4	32	32	32	8	8	4	1	2	2	1	0.5	1	0.5	1	0.5	16	1	16	1	16	1	2	0.5	2	0.5	2	0.5
EC-17	4	4	4	16	16	16	4	4	4	4	4	4	0.5	0.5	0.5	0.5	0.5	0.5	16	2	16	2	16	2	1	1	1	1	1	1
EC-18	8	8	8	8	4	8	4	8	8	2	2	2	2	0.5	2	0.5	2	0.5	8	2	4	2	8	2	2	0.5	2	0.5	2	0.5
EC-19	16	16	16	32	32	32	8	8	16	1	1	1	2	0.25	2	0.25	2	0.25	16	1	16	1	16	1	1	0.25	1	0.25	1	0.25
EC-20	32	32	32	32	32	32	4	4	4	1	2	1	8	0.25	16	0.25	8	0.25	16	1	16	1	16	1	1	0.25	1	0.25	1	0.25
EC-21	32	32	32	>64	>64	>64	8	4	8	2	2	2	4	0.5	4	0.5	4	0.5	>64	2	>64	2	>64	2	2	0.5	2	0.5	2	1
EC-22	16	16	8	32	16	32	8	16	8	4	2	4	2	0.5	2	0.5	1	0.5	16	4	8	4	16	4	2	0.5	2	0.5	2	0.5
EC-23	4	8	8	>64	>64	>64	4	8	8	1	1	1	2	0.125	2	0.125	2	0.125	>64	1	>64	1	>64	1	4	0.25	2	0.25	2	0.25
EC-24	4	4	4	>64	>64	>64	16	8	8	2	1	2	1	0.125	1	0.125	1	0.125	>64	2	>64	2	>64	2	2	0.5	1	0.5	1	0.5
